# Supplementary material for: New Cytotoxic Cyclic Peptide from the Marine Sponge-Associated Nocardiopsis sp. UR67
Source: Mar Drugs. 2018 Aug 21;16(9):290. doi: 10.3390/md16090290 (PMC6174345; doi:10.3390/md16090290)
Supplement: Supplementary file 1 [file marinedrugs-16-00290-s001.zip]

Archive with 1 entries (1 files):
- marinedrugs-343374-supp.docx
